# Supplementary material for: Analysis of the burden of intracerebral hemorrhage in the Asian population aged 45 and older and ARIMA model prediction trends: a systematic study based on the GBD 2021
Source: Front Neurol. 2025 Feb 13;16:1526524. doi: 10.3389/fneur.2025.1526524 (PMC11869383; doi:10.3389/fneur.2025.1526524)
Supplement: Supplementary file 2 [file Table_2.XLSX]

## Sheet: TableS1
Table S1 Asia Incidence, Deaths, DALYs and Prevalence of Intracerebral hemorrhage (ICH) by age-group and sex from 1990 to 2021
Year	Measure	Age-group	Male		Female		Both
			Number ( 95% UI )	Rate( per 100, 000) ( 95% UI ）	Number ( 95% UI )	Rate( per 100, 000) ( 95% UI ）	Number ( 95% UI )	Rate( per 100, 000) ( 95% UI ）
1990	Incidence	45-49 years	67307 (46166,95000)	95.75 (65.67,135.14)	47785 (32214,68202)	73.63 (49.63,105.08)	115092 (80300,165342)	85.13 (59.39,122.29)
		50-54 years	80740 (57266,107692)	130.23 (92.37,173.7)	55955 (39271,74029)	97.62 (68.52,129.16)	136695 (97418,178780)	114.57 (81.65,149.84)
		55-59 years	85011 (56422,119703)	158.22 (105.01,222.79)	57136 (36983,80970)	113.27 (73.32,160.53)	142147 (93719,196676)	136.46 (89.97,188.81)
		60-64 years	96034 (68599,127925)	221.45 (158.19,294.99)	66104 (46460,88270)	159.03 (111.77,212.36)	162138 (115353,214016)	190.9 (135.82,251.99)
		65-69 years	99323 (65728,142821)	322.29 (213.28,463.44)	74750 (51007,109828)	234.03 (159.7,343.86)	174073 (117723,252399)	277.37 (187.58,402.18)
		70-74 years	97874 (72072,132040)	487.36 (358.88,657.48)	82336 (58974,109500)	362.93 (259.95,482.66)	180211 (134503,234808)	421.35 (314.48,549.01)
		75-79 years	82916 (57125,113200)	694.35 (478.37,947.95)	80383 (54864,114542)	541.21 (369.39,771.19)	163300 (110704,227492)	609.46 (413.16,849.04)
		80-84 years	54170 (40337,70942)	922.08 (686.6,1207.56)	69705 (52920,90394)	855.14 (649.22,1108.96)	123875 (94245,160108)	883.18 (671.92,1141.5)
		85-89 years	24353 (18695,31483)	1171.66 (899.44,1514.66)	41458 (31394,53293)	1264.7 (957.68,1625.71)	65812 (50775,84572)	1228.59 (947.88,1578.82)
		90-94 years	6321 (4568,8461)	1336.92 (966.18,1789.65)	13159 (9381,17578)	1522.85 (1085.7,2034.32)	19480 (14113,25909)	1457.1 (1055.68,1938)
		95+ years	1292 (895,1789)	1490.93 (1032.81,2064.17)	3228 (2200,4556)	1714.17 (1168.24,2419.01)	4520 (3163,6271)	1643.83 (1150.37,2280.64)
	Deaths	45-49 years	36470 (30892,42085)	51.88 (43.94,59.87)	26158 (23176,29410)	40.3 (35.71,45.31)	62628 (55991,69502)	46.32 (41.41,51.41)
		50-54 years	65071 (55547,75212)	104.96 (89.6,121.31)	46320 (40701,52503)	80.81 (71.01,91.6)	111391 (100663,122653)	93.36 (84.37,102.8)
		55-59 years	92320 (78791,107807)	171.83 (146.65,200.65)	68132 (59883,77768)	135.08 (118.72,154.18)	160452 (144545,177650)	154.03 (138.76,170.54)
		60-64 years	114854 (99170,132209)	264.85 (228.69,304.87)	86792 (77153,98713)	208.8 (185.61,237.48)	201646 (181766,221940)	237.42 (214.02,261.32)
		65-69 years	132793 (114165,152939)	430.9 (370.45,496.27)	108739 (96843,121897)	340.45 (303.2,381.65)	241532 (217636,266962)	384.86 (346.79,425.39)
		70-74 years	128176 (110279,147816)	638.24 (549.12,736.04)	115502 (101725,134438)	509.12 (448.39,592.59)	243678 (219689,272410)	569.75 (513.66,636.93)
		75-79 years	113838 (98285,128988)	953.3 (823.05,1080.16)	118574 (103300,137220)	798.34 (695.5,923.88)	232412 (208080,260745)	867.4 (776.59,973.14)
		80-84 years	67061 (58027,76276)	1141.51 (987.72,1298.35)	87461 (75541,104106)	1072.97 (926.73,1277.17)	154522 (135822,175344)	1101.68 (968.35,1250.13)
		85-89 years	34590 (29734,38485)	1664.16 (1430.53,1851.55)	49965 (41701,59447)	1524.2 (1272.11,1813.46)	84555 (72693,95597)	1578.51 (1357.07,1784.65)
		90-94 years	8790 (7539,9796)	1859.2 (1594.55,2072.08)	14829 (12088,17374)	1716.14 (1398.97,2010.71)	23619 (19783,26664)	1766.73 (1479.81,1994.49)
		95+ years	1119 (915,1291)	1291.73 (1055.98,1490.16)	3395 (2629,4014)	1802.45 (1395.79,2131.26)	4514 (3569,5176)	1641.52 (1297.89,1882.1)
	DALYs	45-49 years	1624920 (1378517,1866444)	2311.48 (1960.97,2655.06)	1179414 (1045026,1317823)	1817.21 (1610.15,2030.47)	2804334 (2515119,3110345)	2074.21 (1860.29,2300.55)
		50-54 years	2562101 (2197383,2940458)	4132.56 (3544.29,4742.83)	1837672 (1621472,2070031)	3206.14 (2828.94,3611.53)	4399773 (3975844,4829331)	3687.52 (3332.22,4047.54)
		55-59 years	3175469 (2710576,3697476)	5910.22 (5044.95,6881.78)	2354579 (2072021,2673443)	4668.06 (4107.87,5300.22)	5530048 (4994810,6105115)	5308.74 (4794.92,5860.8)
		60-64 years	3386885 (2923368,3891327)	7810.16 (6741.29,8973.41)	2565088 (2284917,2903915)	6171.07 (5497.04,6986.22)	5951973 (5400152,6561804)	7007.97 (6358.25,7726)
		65-69 years	3281175 (2844590,3761847)	10647.04 (9230.37,12206.76)	2686669 (2398701,3011162)	8411.64 (7510.05,9427.59)	5967844 (5393484,6588916)	9509.35 (8594.15,10498.99)
		70-74 years	2601952 (2247317,2998472)	12956.18 (11190.31,14930.62)	2340443 (2067057,2721431)	10316.38 (9111.32,11995.72)	4942395 (4465993,5504601)	11555.92 (10442.03,12870.42)
		75-79 years	1850024 (1600432,2095585)	15492.35 (13402.23,17548.71)	1919880 (1676403,2216179)	12926.18 (11286.9,14921.1)	3769904 (3374890,4217181)	14069.86 (12595.61,15739.17)
		80-84 years	853552 (738958,968344)	14529.01 (12578.41,16482.98)	1108783 (960216,1315245)	13602.53 (11779.92,16135.41)	1962334 (1731668,2223467)	13990.59 (12346.03,15852.35)
		85-89 years	348994 (300541,388019)	16790.41 (14459.27,18667.92)	505190 (423782,599473)	15410.98 (12927.58,18287.08)	854185 (737402,963392)	15946.24 (13766.1,17984.96)
		90-94 years	77078 (66286,85804)	16302.93 (14020.43,18148.72)	130188 (106971,151896)	15066.5 (12379.62,17578.69)	207266 (173656,233840)	15503.77 (12989.69,17491.56)
		95+ years	9337 (7660,10750)	10775.87 (8840.38,12407.44)	28255 (21950,33301)	15001.99 (11654.49,17681.09)	37592 (29877,42920)	13670.38 (10865.01,15607.92)
	Prevalence	45-49 years	389640 (334892,455839)	554.27 (476.39,648.44)	320024 (275521,369636)	493.09 (424.52,569.53)	709664 (610333,822135)	524.9 (451.43,608.09)
		50-54 years	518554 (431184,608772)	836.41 (695.48,981.92)	401010 (335080,472422)	699.63 (584.61,824.22)	919564 (768481,1078536)	770.7 (644.08,903.94)
		55-59 years	525903 (441121,614873)	978.82 (821.02,1144.41)	398473 (333757,465837)	789.99 (661.69,923.54)	924376 (778032,1080403)	887.38 (746.9,1037.17)
		60-64 years	424706 (345787,517309)	979.37 (797.39,1192.92)	320579 (260629,388177)	771.25 (627.02,933.87)	745285 (606548,904930)	877.51 (714.16,1065.48)
		65-69 years	302263 (237392,377102)	980.81 (770.31,1223.65)	239807 (189652,298072)	750.81 (593.78,933.23)	542070 (426195,674866)	863.75 (679.11,1075.35)
		70-74 years	202192 (155088,260123)	1006.8 (772.25,1295.26)	168684 (133872,214504)	743.54 (590.09,945.51)	370877 (289429,477623)	867.16 (676.72,1116.74)
		75-79 years	120491 (94143,153608)	1009.01 (788.37,1286.34)	109545 (88315,134342)	737.55 (594.61,904.5)	230036 (183138,285821)	858.53 (683.5,1066.73)
		80-84 years	53905 (42040,67688)	917.57 (715.59,1152.17)	65644 (52974,80101)	805.32 (649.88,982.68)	119549 (95297,146850)	852.34 (679.43,1046.98)
		85-89 years	18634 (15251,22504)	896.52 (733.74,1082.71)	31473 (26135,37657)	960.1 (797.26,1148.74)	50108 (41533,59920)	935.43 (775.35,1118.62)
		90-94 years	4728 (3687,5982)	1000.06 (779.83,1265.19)	9622 (7565,11996)	1113.54 (875.49,1388.29)	14350 (11272,17956)	1073.41 (843.17,1343.12)
		95+ years	982 (685,1380)	1133.2 (790.32,1592.7)	2221 (1568,3003)	1179.49 (832.56,1594.56)	3203 (2252,4403)	1164.91 (818.91,1600.99)
2021	Incidence	45-49 years	104971 (75707,146515)	69.3 (49.98,96.73)	60145 (42541,85764)	41.09 (29.06,58.59)	165116 (119710,230133)	55.44 (40.19,77.27)
		50-54 years	131878 (98116,171743)	91.99 (68.44,119.8)	79281 (57362,102801)	56.33 (40.76,73.05)	211159 (158035,269045)	74.33 (55.63,94.7)
		55-59 years	138941 (98739,185272)	113.13 (80.39,150.85)	88197 (62699,120386)	71.29 (50.68,97.31)	227138 (161722,304192)	92.13 (65.6,123.39)
		60-64 years	142373 (106737,182507)	153.3 (114.93,196.51)	95496 (69456,123956)	100.68 (73.23,130.69)	237869 (174958,304225)	126.71 (93.2,162.06)
		65-69 years	170109 (120567,233681)	208.74 (147.95,286.75)	119218 (84535,168708)	139.3 (98.78,197.13)	289327 (207582,399418)	173.17 (124.24,239.06)
		70-74 years	179595 (139728,234309)	311.14 (242.07,405.93)	126509 (93493,164062)	202.57 (149.7,262.7)	306105 (236853,393841)	254.72 (197.09,327.72)
		75-79 years	164950 (119373,219638)	466.85 (337.86,621.63)	120646 (84692,165679)	297.5 (208.84,408.55)	285597 (208908,380270)	376.35 (275.29,501.11)
		80-84 years	127875 (98978,162704)	631.51 (488.8,803.51)	127647 (98567,160552)	481.89 (372.1,606.1)	255522 (202605,318504)	546.71 (433.49,681.46)
		85-89 years	69783 (55455,87480)	784.7 (623.58,983.7)	107166 (84589,134544)	747.97 (590.39,939.05)	176950 (142877,218338)	762.03 (615.3,940.27)
		90-94 years	23432 (17812,30136)	875.1 (665.22,1125.48)	52322 (38791,67772)	946.78 (701.94,1226.36)	75754 (57310,96731)	923.39 (698.57,1179.09)
		95+ years	5580 (4079,7468)	863.83 (631.56,1156.16)	17183 (12162,22960)	1001.81 (709.06,1338.59)	22763 (16533,29914)	964.06 (700.21,1266.92)
	Deaths	45-49 years	52736 (45871,61382)	34.82 (30.28,40.52)	30325 (26329,34728)	20.72 (17.99,23.73)	83061 (74309,92523)	27.89 (24.95,31.06)
		50-54 years	92167 (79983,106612)	64.29 (55.79,74.37)	53277 (46186,60333)	37.86 (32.82,42.87)	145445 (131172,161398)	51.2 (46.17,56.81)
		55-59 years	128806 (112132,147827)	104.87 (91.3,120.36)	82048 (70583,93819)	66.32 (57.05,75.84)	210854 (189204,233508)	85.53 (76.75,94.72)
		60-64 years	147672 (129009,168743)	159 (138.91,181.69)	99925 (87009,113612)	105.35 (91.74,119.79)	247597 (224517,273033)	131.9 (119.6,145.45)
		65-69 years	206966 (180238,241800)	253.96 (221.17,296.71)	151427 (131663,172343)	176.94 (153.84,201.38)	358393 (320763,398603)	214.51 (191.99,238.57)
		70-74 years	212582 (181467,248709)	368.29 (314.39,430.88)	154685 (132845,179434)	247.68 (212.71,287.31)	367267 (327183,411772)	305.61 (272.26,342.65)
		75-79 years	202029 (173108,235437)	571.79 (489.94,666.34)	163479 (138447,189403)	403.12 (341.39,467.05)	365508 (324023,408235)	481.65 (426.99,537.96)
		80-84 years	156336 (130739,183112)	772.07 (645.66,904.3)	148783 (121676,175986)	561.68 (459.34,664.37)	305119 (262159,341990)	652.83 (560.91,731.71)
		85-89 years	122770 (105388,139851)	1380.52 (1185.07,1572.6)	115784 (90258,137875)	808.12 (629.95,962.3)	238554 (202337,270610)	1027.33 (871.36,1165.38)
		90-94 years	43545 (36469,50506)	1626.25 (1362,1886.23)	57420 (44071,69174)	1039.04 (797.48,1251.73)	100965 (82210,115963)	1230.7 (1002.09,1413.51)
		95+ years	7236 (5856,8174)	1120.25 (906.67,1265.57)	19633 (14353,23807)	1144.65 (836.79,1387.97)	26869 (20467,31742)	1137.98 (866.85,1344.34)
	DALYs	45-49 years	2367228 (2059488,2737912)	1562.85 (1359.68,1807.57)	1382156 (1203571,1567356)	944.28 (822.27,1070.81)	3749384 (3391260,4143569)	1258.86 (1138.62,1391.21)
		50-54 years	3660245 (3209477,4202299)	2553.22 (2238.79,2931.34)	2139018 (1862937,2414115)	1519.92 (1323.74,1715.39)	5799263 (5242187,6408541)	2041.34 (1845.25,2255.81)
		55-59 years	4469620 (3888483,5110511)	3639.16 (3166,4160.97)	2866184 (2463676,3264058)	2316.78 (1991.43,2638.39)	7335804 (6617796,8080181)	2975.57 (2684.33,3277.51)
		60-64 years	4384441 (3852482,4975314)	4720.89 (4148.11,5357.1)	2979434 (2600768,3368489)	3141.32 (2742.08,3551.51)	7363875 (6679298,8038065)	3922.8 (3558.12,4281.95)
		65-69 years	5143168 (4482736,5982087)	6311.1 (5500.69,7340.52)	3768554 (3255650,4276524)	4403.41 (3804.1,4996.95)	8911722 (8012735,9889264)	5333.91 (4795.84,5919)
		70-74 years	4342087 (3719386,5049053)	7522.53 (6443.72,8747.33)	3163463 (2730992,3669443)	5065.33 (4372.86,5875.5)	7505549 (6689710,8362002)	6245.55 (5566.67,6958.22)
		75-79 years	3295243 (2826536,3823489)	9326.35 (7999.79,10821.41)	2652849 (2257664,3073583)	6541.61 (5567.13,7579.1)	5948092 (5273695,6629407)	7838.19 (6949.49,8736)
		80-84 years	1987786 (1670274,2323087)	9816.7 (8248.67,11472.59)	1887479 (1555172,2222274)	7125.47 (5870.97,8389.37)	3875265 (3326058,4338666)	8291.43 (7116.36,9282.91)
		85-89 years	1231069 (1058818,1402191)	13843.13 (11906.21,15767.37)	1170244 (915196,1383909)	8167.7 (6387.59,9658.97)	2401313 (2039087,2725471)	10341.26 (8781.33,11737.25)
		90-94 years	381167 (319755,440760)	14235.29 (11941.74,16460.87)	505453 (389826,607043)	9146.4 (7054.07,10984.7)	886621 (724740,1018690)	10807.33 (8834.12,12417.17)
		95+ years	60224 (48800,67984)	9323.98 (7555.21,10525.27)	162414 (119797,195832)	9469.02 (6984.37,11417.31)	222638 (171150,261785)	9429.34 (7248.68,11087.3)
	Prevalence	45-49 years	686947 (598883,791122)	453.52 (395.38,522.3)	462507 (405698,526296)	315.98 (277.17,359.56)	1149454 (1005742,1319433)	385.93 (337.68,443)
		50-54 years	925405 (782117,1075270)	645.52 (545.57,750.06)	605519 (515752,705364)	430.26 (366.48,501.21)	1530924 (1296045,1781602)	538.89 (456.21,627.13)
		55-59 years	953073 (809837,1109695)	775.99 (659.37,903.51)	638057 (543065,741931)	515.75 (438.97,599.71)	1591130 (1352724,1852953)	645.4 (548.7,751.6)
		60-64 years	768473 (640383,913130)	827.44 (689.52,983.2)	529254 (440337,631103)	558.01 (464.26,665.39)	1297727 (1079377,1545338)	691.31 (574.99,823.22)
		65-69 years	668506 (535428,817993)	820.31 (657.01,1003.75)	480900 (385905,589675)	561.91 (450.91,689.01)	1149406 (923617,1402672)	687.95 (552.81,839.54)
		70-74 years	492447 (386899,626008)	853.15 (670.29,1084.54)	344838 (268347,438557)	552.15 (429.68,702.22)	837285 (654404,1066436)	696.72 (544.55,887.41)
		75-79 years	327854 (256664,411193)	927.91 (726.42,1163.78)	212156 (169767,264092)	523.15 (418.63,651.22)	540010 (429694,668824)	711.61 (566.24,881.35)
		80-84 years	174973 (136728,221341)	864.1 (675.23,1093.09)	150373 (121553,181821)	567.68 (458.88,686.4)	325345 (258615,403124)	696.1 (553.33,862.52)
		85-89 years	66510 (54395,80671)	747.9 (611.66,907.14)	101412 (83785,121489)	707.81 (584.78,847.93)	167923 (138483,202365)	723.16 (596.38,871.48)
		90-94 years	21103 (16756,26320)	788.12 (625.79,982.95)	46471 (36375,57766)	840.91 (658.23,1045.3)	67574 (53196,83587)	823.68 (648.43,1018.87)
		95+ years	5569 (4039,7470)	862.16 (625.36,1156.49)	16481 (12059,21591)	960.85 (703.04,1258.81)	22049 (16076,29229)	933.85 (680.87,1237.94)

## Sheet: TableS2
Table S2 Age-Period-Cohort Analysis
Net Drift
Net Drift（%/year）	CI Lo	CI Hi
-1.94	-1.974	-1.906
Wald Tests
	c2	df	P-Value
NetDrift = 0	12019.9	1	0
All Age Deviations=0	4682.78	9	0
All Period Deviations=0	864.305	4	0
All Cohort Deviations =0	316.344	14	0
All Period RR = 1	12714.1	5	0
All Cohort RR = 1	19231.9	15	0
All Local Drifts = Net Drift	308.102	11	0
Coefficients
	Parameter	SD	CI Lo	CI Hi
Intercept	-5.679	0.002	-5.683	-5.675
LAT	0.044	0	0.043	0.044
NetDrift	-0.02	0	-0.02	-0.019
CAT	0.063	0	0.063	0.064

## Sheet: TableS3
Table S3 Projected changes in specific values from 2022 to 2041
Sex	Year	ASIR	ASMR	ASDR	ASPR
Male	2022	61.43	64.29	1434.14	259.65
	2023	60.84	63.15	1406.18	264.41
	2024	60.12	62.01	1378.21	269.96
	2025	59.33	60.87	1350.25	276.02
	2026	58.52	59.73	1322.29	282.41
	2027	57.69	58.59	1294.32	289.01
	2028	56.86	57.45	1266.36	295.75
	2029	56.01	56.31	1238.39	302.58
	2030	55.17	55.17	1210.43	309.47
	2031	54.33	54.03	1182.47	316.39
	2032	53.48	52.89	1154.5	323.34
	2033	52.64	51.75	1126.54	330.3
	2034	51.79	50.61	1098.57	337.28
	2035	50.95	49.47	1070.61	344.25
	2036	50.1	48.33	1042.65	351.24
	2037	49.26	47.19	1014.68	358.23
	2038	48.41	46.05	986.72	365.21
	2039	47.57	44.91	958.75	372.2
	2040	46.72	43.77	930.79	379.19
	2041	45.88	42.63	902.83	386.18
Female	2022	43.14	42.35	933.02	194.38
	2023	42.72	41.26	910.67	203.97
	2024	42.15	40.05	884.08	214.91
	2025	41.47	38.77	854.8	226.05
	2026	40.73	37.46	824.2	236.76
	2027	39.94	36.14	793.16	246.68
	2028	39.12	34.81	762.14	255.66
	2029	38.28	33.48	731.28	263.68
	2030	37.43	32.14	700.59	270.76
	2031	36.56	30.8	670.02	276.97
	2032	35.69	29.46	639.52	282.39
	2033	34.82	28.12	609.04	287.11
	2034	33.94	26.78	578.57	291.22
	2035	33.07	25.45	548.1	294.79
	2036	32.19	24.11	517.62	297.9
	2037	31.31	22.77	487.13	300.61
	2038	30.43	21.43	456.64	302.99
	2039	29.55	20.09	426.15	305.07
	2040	28.66	18.75	395.66	306.9
	2041	27.78	17.41	365.17	308.52
